# Supplementary material for: Minimalistic In Vitro Culture to Drive Human Naive B Cell Differentiation into Antibody-Secreting Cells
Source: Cells. 2021 May 12;10(5):1183. doi: 10.3390/cells10051183 (PMC8151070; doi:10.3390/cells10051183)
Supplement: Supplementary file 1 [file cells-10-01183-s001.zip]

Archive with 1 entries (1 files):
- cells-1134177-supplementary.pdf
